# Supplementary material for: Mental Health in Pregnant Adolescents: Associations with Family Structure, Educational Continuity, and Marital Status
Source: Behav Sci (Basel). 2026 Feb 3;16(2):221. doi: 10.3390/bs16020221 (PMC12937784; doi:10.3390/bs16020221)
Supplement: Supplementary file 1 [file behavsci-16-00221-s001.zip]

Archive with 2 entries (2 files):
- Supplementary material S1.pdf
- Tables S1-S3.pdf
